# Supplementary material for: Prioritizing Context-Dependent Cancer Gene Signatures in Networks
Source: Cancers (Basel). 2025 Jan 3;17(1):136. doi: 10.3390/cancers17010136 (PMC11720092; doi:10.3390/cancers17010136)
Supplement: Supplementary file 1 [file cancers-17-00136-s001.zip]

Archive with 10 entries (10 files):
- Suppl File S1.pdf
- Suppl File S2.pdf
- Suppl File S3.png
- Suppl File S4.png
- Suppl File S5.png
- Suppl File S6.pdf
- Suppl File S7.png
- Suppl File S8.png
- Suppl File S9a.txt
- Suppl File S9b.png
