# Supplementary material for: Prioritizing Context-Dependent Cancer Gene Signatures in Networks
Source: Cancers (Basel). 2025 Jan 3;17(1):136. doi: 10.3390/cancers17010136 (PMC11720092; doi:10.3390/cancers17010136)
Supplement: Supplementary file 1 [file cancers-17-00136-s001.zip › Suppl File S9a.txt]

TPM1
S100A13
LOXL1
PSMD10
ST3GAL4
PEF1
SERPINE2
TUBB
FAM207A
TUBA1A
DCN
ANXA1
TPM1 
FDPS
IFITM5
FKBP11
SP7
SQLE
EGFL7
VEGFA
VEGFB
VEGFC
VEGFD
TNFSF11 
SFPQ
PSPC1
NONO 
NR4A1
MUC1
COL13A1
JAG2
KAZALD1
